# Supplementary material for: Impact of Guideline-Directed Drug Therapy after ST-Elevation Myocardial Infarction on Outcome in Young Patients—Age and Sex-Specific Factors
Source: J Clin Med. 2024 Jun 27;13(13):3788. doi: 10.3390/jcm13133788 (PMC11242167; doi:10.3390/jcm13133788)
Supplement: Supplementary file 1 [file jcm-13-03788-s001.zip]

Archive with 1 entries (1 files):
- jcm-2991738-supplementary.pdf
